# Supplementary material for: Oleic Acid Levels in HSALR Mouse Model of Myotonic Dystrophy Type 1
Source: Int J Mol Sci. 2026 May 9;27(10):4211. doi: 10.3390/ijms27104211 (PMC13206852; doi:10.3390/ijms27104211)
Supplement: Supplementary file 1 [file ijms-27-04211-s001.zip]

Archive with 1 entries (1 files):
- ijms-4281662-supplementary.pdf
